# Supplementary material for: Proteasome Accessory Factor C (pafC) Is a novel gene Involved in Mycobacterium Intrinsic Resistance to broad-spectrum antibiotics - Fluoroquinolones
Source: Sci Rep. 2015 Jul 3;5:11910. doi: 10.1038/srep11910 (PMC4490553; doi:10.1038/srep11910)
Supplement: Supplementary Information [file srep11910-s2.xls]

## Sheet: Sheet1
Figure 4A CFU data
WT	concentration (μg/ml)	CFU/ml
	0	1800000	1200000	1300000
	0.1	1200000	1100000	1500000
	0.2	400000	1000000	1300000
	0.4	22000	26000	21000
	0.8	20000	10000	20000
	1.6	7000	7000	14000
	3.2	10000	90000	120000
M371	0	900000	900000	900000
	0.1	300000	600000	400000
	0.2	50000	70000	110000
	0.4	9000	9000	16000
	0.8	1000	3000	2000
	1.6	1000	0	0
	3.2	1000	1000	0
Figure 4B CFU data
	0	900000	700000	800000
	8	140000	150000	160000
	16	30000	40000	40000
	32	19000	12000	22000
	64	13000	15000	10000
	128	14000	10000	19000
	256	1000	2000	0
M371	0	600000	1300000	1300000
	8	150000	120000	90000
	16	40000	30000	40000
	32	3000	7000	8000
	64	4000	5000	6000
	128	2000	3000	2000
	256	500	0	0
Figure 4C CFU data
WT	0	2000000	1900000	1600000
	0.5	50000	70000	70000
	1	30000	80000	30000
	2	15000	10000	17000
	4	4000	1000	2000
	8	0	100	100
M371	0	1000000	3000000	2000000
	0.5	20000	50000	20000
	1	19000	11000	12000
	2	4000	0	4000
	4	0	0	1000
	8	0	100	0
Figure 4D CFU data
WT	0	1400000	1200000	1300000
	0.25	500000	500000	400000
	0.5	170000	130000	150000
	1	80000	70000	90000
	2	2900	2800	2700
	4	400	500	100
	8	100	0	0
M371	0	700000	900000	1000000
	0.25	10000	30000	20000
	0.5	3000	6000	4000
	1	2000	1000	1000
	2	200	500	300
	4	100	0	0
	8	10	0	0
Figure 5A CFU data
WT	0	2000000	2000000	5000000
	0.2	1100000	1200000	1200000
	0.8	500000	300000	200000
	1.6	150000	80000	50000
	3.2	60000	90000	110000
M371	0	4000000	7000000	5000000
	0.2	600000	400000	700000
	0.8	80000	40000	0
	1.6	60000	20000	10000
	3.2	5000	8000	11000
Figure 5B CFU data
WT	0	1000000	2000000	2000000
	0.2	1100000	900000	1000000
	0.8	400000	200000	300000
	1.6	30000	80000	120000
	3.2	80000	50000	70000
M371	0	8000000	4000000	2000000
	0.2	300000	100000	0
	0.8	40000	30000	30000
	1.6	10000	10000	0
	3.2	10000	20000	0
Figure 6 CFU data	time(h)	CFU/ml
WT	0	20000000	10000000	30000000
	1	40000000	30000000	20000000
	2	200000	0	400000
	3	150000	120000	180000
M371	0	50000000	40000000	20000000
	1	400000	400000	600000
	2	30000	40000	10000
	3	30000	20000	10000
Figure 7 CFU data	concentration (μg/ml)	CFU/ml
WT	0	140000000	200000000	80000000
	0.1	100000000	150000000	110000000
	0.2	90000000	80000000	110000000
	0.4	25000000	18000000	29000000
	0.8	3000000	2000000	4000000
	1.6	500000	1400000	700000
M371	0	80000000	80000000	130000000
	0.1	50000000	30000000	20000000
	0.2	8000000	10000000	7000000
	0.4	2000000	4000000	1000000
	0.8	700000	700000	200000
	1.6	100000	200000	300000
WT+THI+BIP	0	200000000	300000000	300000000
	0.1	300000000	200000000	600000000
	0.2	300000000	200000000	400000000
	0.4	190000000	160000000	150000000
	0.8	120000000	140000000	100000000
	1.6	70000000	50000000	70000000
M371+THI+BIP	0	50000000	30000000	70000000
	0.1	110000000	50000000	80000000
	0.2	60000000	50000000	80000000
	0.4	20000000	70000000	70000000
	0.8	10000000	12000000	11000000
	1.6	1000000	2000000	0
